# Supplementary material for: Inactivation of the type I interferon pathway reveals long double‐stranded RNA‐mediated RNA interference in mammalian cells
Source: EMBO J. 2016 Nov 4;35(23):2505–18. doi: 10.15252/embj.201695086 (PMC5167344; doi:10.15252/embj.201695086)
Supplement: Supplementary file 2 — Source Data for Appendix [file EMBJ-35-2505-s002.zip]

Archive with 3 entries (2 files):
- EMBOJ_95086_Source_Data_for_Appendix/
- EMBOJ_95086_Source_Data_for_Appendix/Source_Data_for_Appendix_Figure_S2.pdf
- EMBOJ_95086_Source_Data_for_Appendix/Source_Data_for_Appendix_Figure_S4.pdf
